# Supplementary material for: The Effects of Fenugreek Extract on Growth Performance, Serum Biochemical Indexes, Immunity and NF-κB Signaling Pathway in Broiler
Source: Front Vet Sci. 2022 Jun 23;9:882754. doi: 10.3389/fvets.2022.882754 (PMC9260050; doi:10.3389/fvets.2022.882754)
Supplement: Supplementary file 1 [file Table_1.XLSX]

## Sheet: 生长性能与免疫器官指数
组别	分析编号	7日龄均初重	56日龄均末重	平均日采食量	平均日增重	料肉比		胸腺指数	脾脏指数	法氏囊指数		TP	ALB	TG	TC	HDL-C	LDL-C	Glu	ALT	AST	UREA	CREA		IgG	IgM	IgA	IL-1	IL-2	IL-6	IL-10	IFN-γ	TNF-α	IGF-1	GH		TLR4	MyD88	NKkB	TRAF6	INF-γ	IL-1	IL-10
A1	1	55.5	1115.56	50.1602	20.9199	2.39772		2.66492	1.59162	1.23037		33.17	11.27	0.368	4.118	2.575	1.04	12.312	12.21	193.39	0.27	27.93		1082.5	551.21	152.06	183.12	228.48	20.17		54.41	45.31	126.21	9.65		0.121629	0.191224	0.317415	0.241949	1.43147	0.972093	0.167596
A2	1	59.2	1109.44	48.5658	20.75	2.34052		1.9697	1.81818	2.52121		38.67	13.25	0.37	4.303	2.082	1.68	11.491	8.36		0.32	79.38		1092.93	500.93	179.84	159.41	221.63	21.94	53	39.57	50.98	108.54	7.41		0.924806	0.782773	0.628991	1.11944	1.62544	1.04066	2.20339
A3	1	56.2	1129.5	51.598	21.9041	2.35563		0.711765	1.94706	0.347059		37.71	11.67	0.532	4.449	2.402	1.525	11.615	11.86	210.03	0.25	49.99		566.73	426.68	164.47	146.22	250.95	16.31	57.44	37.25	51.41	110.21	9.24		2.79702	1.68179	2.52762	1.38778	0.286346	0.346878	0.392217
A4	1	53.9	1051	46.9959	20.349	2.3095		0.79235		1.25683		34.49	11.6	0.589	3.845	2.478	0.845	12.166	11.65	254.41	0.43	9.82		1043.58	504.78	230.11	146.96	191.3	21.67	61.43	58.85	49.82	131.94	6.89		0.675435	1.02811	0.471211	1.319		2.32812	1.04709
A5	1	51.5	1077.5	46.0212	20.1936	2.279		0.668421	2.04211	1.04211		36.2	10.2	0.748	3.074	1.848	0.94	10.786	15.48	167.74	0.12	16.22		484.71	613.47	202.02	220.11	206.47	12.58	45.68	60.98	40.77	109.31	6.86		3.63987	2.66352	2.55109	1.63896	0.920719	1.52362	2.89733
A6	1	55.2	1015.56	46.255	19.3535	2.39001		1.07927	1.67683	1.13415		35.08	11.07	0.333	3.911	2.719	0.848	10.803	13.13	190.68	0.29	34.7		639.02	488.95	197.54	134.97	217.24	22.84	51.84	50.13	45.49	91.7	8.61		1.29285	1.45062	1.64845	1.23067	0.604648	0.803387	2.27582
B1	2	55.5	1082.5	52.5694	20.9592	2.50818		1.78082	1.95205	2.79452		36.8	11.02	0.297	3.788	2.54	0.843	11.886	12.12	247.11	0.63	12.03		407.55	416.84		114.3	237.52	17.44	44.33	38.24	47.49	95.62	9.78		5.06498	3.89962			1.13879	2.44952	2.10146
B2	2	59.3	1124.5	53.9327	21.7388	2.48094		1.34254	1.9116	0.773481		34.08	10.98	0.23	4.092	2.732	1.155	11.969	10.41	180.54	0.54	9.82		506.26	506.7	212.81	142.72	239.16	13.09	49.29	51.41	55.01	81.54	7.38		3.61891	2.34296	2.11322	1.43838	0.782321	0.985663	1.07653
B3	2	56.4	1099	52.551	21.2776	2.46979		0.770588	1.22941	0.894118		13.58	10.64	0.214	3.792	1.862	0.533	14.006	15.42	243.8	0.3	43.92		611.91	419.62		142.72	185.46	22.97	56.13	58.97	51.59	118.18	8.01		1.55533	2.06098	3.40529	1.78317	0.761808	1.02515	0.825337
B4	2	54	1070	50.3252	20.2556	2.4845		0.818182	1.94652	0.903743		35.23	11.3	0.263	3.532	2.324	0.536	12.011	16.99	250.61	0.41	22.77		810.72	438.45	215.55	124.08	278.71	16.41	53.94	42.85	35.46	148.71	10.67		1.49888	3.30198	3.96626	0.580799	0.326654	1.05154	1.40417
B5	2	51.5	1041.11	48.1245	19.3584	2.48598		1.18785	1.53591	0.950276		27.56	9.71	0.217	2.952	1.883	0.857	13.882	11.09	223.16	0.55	8.84		1016.47	584.15	147.58	122.05	274.06	18.91	57.8	44.53	48.91	133.29	7.35		1.09219	1.28788	0.996157	1.40715	0.829799	0.896577	1.19311
B6	2	55.6	1068.33	49.592	19.871	2.49569		1.54494	1.64607	2.02809		39.56	12.98	0.762	3.47	2.202	0.986	12.006	20.44	278.46	0.3	15		383.92	628.87	201.61	136.54	186.28	23.77	50.57	37.13	39.61	117.34	9.41		5.59403	1.81504	1.33896	2.0248	0.599085	2.23845	1.50496
C1	3	55.5	1119.5	51.098	21.7143	2.3532		1.14428	1.75622	0.885572		33.91	9.42	0.447	3.276	2.554	0.574	12.424	12.62	96.22	0.46	19.3		705.06	617.53	244.25	160.24	199.34	19.54	53.98	52.82	34.35	155.59	12.31		5.87215	2.56093	2.17514	1.74043	0.642826	1.71614	1.25098
C2	3	59.1	1249.5	53.7755	24.2939	2.21354		1.71635	1.75962	0.956731		37.84	11.8	0.524	3.058	2.2	0.566	11.214	11.18	207.18	0.24	21.5		1441.18	717.88	250.15	153.42	255.51	16.56	56.34	52.87	34.19	123.19	8.91		0.955209	2.01159	1.21794	2.38025	1.10765	1.89978	2.17808
C3	3	56.3	1162.22	48.2662	21.7792	2.21616		0.932039	2.3835	0.373786														674.47	583.51	173.22	159.51	243.91	17.26	46.71	44.74	49.02	137.33	10.29		0.561447	2.34567	0.6189	0.931597	1.20372	1.01689	0.983767
C4	3	53.9	1191.11	48.045	22.2206	2.16219		0.265116	2.02326	2.58605		38.36	9.73	0.269	3.621	2.288	0.699	12.618	14.17	245.39	0.57	36.48		697.41	746.76	193.17	210.43	223.27	14.16	50.74	44.22	34.73	164.72	13.53						0.735858	1.69251	2.26795
C5	3	51.5	1182.22	49.7991	22.7388	2.19005		0.651685	1.74719	0.297753		32.86	9.18	0.32	3.136	2.228	0.578	12.136	8.24	107.26	0.13	24.1		1065.82	670.16	259.21	197.14	213.96	11.34	48.75	63.81	38.15	165.36	8.64		0.0775116	0.0438889	0.000970564	0.000805838	0.000532167	0.735858	3.62938
C6	3	55.5	1293.75	50.7453	24.3186	2.08668			2.19565	1.16304		35.57	12.44	0.182	3.697	2.703	0.605	13.212	18.08	240.65	0.55	12.19		819.75	714.67	281.09	114.4	234.87	19.27	47.27	63.58	50.59	163.37	11.63		1.55893	1.68958	1.34671	1.96716	0.979986	1.07363	0.867372
D1	4	55.5	1175	50.5388	22.8469	2.21206		1.58447	1.621	2.3516		33.96	9.56	0.18	3.326	2.352	0.652	11.814	14.48	214.76		12.8		997.01	555.48	306.02	240.41	263	15.1	53.86	63.15	29.83	153.15	12.05		3.28044	1.54043	0.873237	2.47274	1.56284	0.892444	1.41394
D2	4	59.2	1242	51.5061	24.1388	2.13375		0.596859	1.58115	1.79058		38.32	4.64	0.426	3.182	2.386	0.704	12.196	10.48	216.72	0.14	33.46		1065.82	702.9	286.48	161.17	235.51	16.91	51.73	64.9	29.01	198.85	9.65		2.89565	2.46229	2.67792	3.41711	1.14539	1.43147	3.26343
D3	4	56.4	1086.67	45.5101	20.7517	2.19308		1.00481	1.76923	0.913462		36.31	10.7	0.533	3.495	2.309	0.966	13.351	12.3	264.79	0.55	11.35		1236.12	791.9	253.31	129.16	197.88	11.7	66.69	55.12	40.82	150.06	10.56		0.959634	1.57644	0.655702	0.769919	0.657092	0.802459	0.915769
D4	4	53.9	1154.38	42.324	21.3823	1.9794		2.0125	2.04583			38.94	10.1	0.216	3.192	2.388	0.46	13.84	16.78	250.6	0.36	25.92		1673.35	801.32	266.13	151.11	228.11	12.36	57.63	55.75	43.46	197.31	15.06		0.395173	0.831238	0.405501	0.472847		1.32792	0.529018
D5	4	51.4	1141.25	40.012	20.4027	1.96111		0.735				35.64	11.76	0.284	3.623	2.36	0.836	10.903	13.58	204.13	0.51	78.17		1329.96	792.76	291.26	149.91	252.68	13.84	52.31	60.6	44.03	172.37	11.21		0.00188297	0.533416	0.000632248	0.0358002	0.00577552	0.0101023	0.0249132
D6	4	55.4	1172	50.0735	22.7878	2.19738		2.14097	2.05727	1.51982		34.76	11.12	0.224	3.726	2.664	0.71	13.301	10.7	248.1	0.58	49.93		1631.64	724.08	298.99	112.83	221.54	17.46	61.43	73.83	40.93	194.67	13.93		1.6961	1.56736	2.1452	2.02714	0.621647	1.30209	0.668063
E1	5	55.4	1158	51.3184	22.502	2.28061		0.44186	1.41279	0.819767		31.76	10.1	0.336	3.66	2.7	0.668	13.58	11.64	257.12	0.26	13.98		1391.83	781.85	219.83	204.34	176.96	19.42	55.49	51.78	34.82	140.61	11.15		1.31545	1.59291	0.973404	1.14561	0.395706	0.598394	0.444849
E2	5	59.2	1197	51.0816	23.2204	2.19986		0.298969	1.23711	2.20619		37.48	10.88	0.8	3.736	2.068	1.076	15.048	17.08	185.16	0.12	60.12		1396	793.19	258.19	143.55	223.45	20.88	51.45	62.49	36.78	199.04	14.65		1.71185	1.02219	0.631175	2.67174	1.34025	2.72106	0.886621
E3	5	56.4	1075	48.5184	20.7878	2.33399		1.95429	2.03429	2.23429		37.77	10.81	0.416	3.901	2.354	1.163	14.306	15.07	270.51	0.64	19.81		1086.67	787.63	253.2	185.06	215.05	9.88	65.59	55.09	50.11	201.48	14.71		0.172009	0.643197	0.333967	0.355875	0.660135	0.418268	0.217596
E4	5	54.1	1169.44	51.3518	22.2478	2.30817		2.08134	1.99043	0.832536		35.86	11.03	0.355	3.651	2.404	0.968	12.33	19.49	235.61	0.81	19.7			636.57	227.15	236.26		17.3		53.96	36.03	185.99	14.83		1.75389	3.63847	2.40512	1.57947	1.54489	3.25464	2.37247
E5	5	51.4	1147.5	49.6959	22.3694	2.2216		0.26506	2.13253	0.572289		36.15	11.63	0.315	3.817	2.238	1.201	12.574	9.08	251.44	0.67	13.35		1133.94	621.38	211.48	203.05	267.85	20.2	57.18	70.85	36.1	140.42	12.26		4.13309	2.22942	1.38138	2.61978	0.478802	2.12751	2.18312
E6	5	55.4	1115.62	41.1179	19.8959	2.06665		1.47668	2.76684	1.56477		33.19	11.34	0.17	3.22	2.034	1.003	11.555	17.43	228.17	0.34	28.21		1484.97	734.99	308.86	194.75	271.04	12.81	59.5	62.8	26.19	159.96	10.44		1.2517	1.29534	0.986993	1.06028	0.698581	0.580687	0.859392
F1	6	55.7	1142	47.902	22.1694	2.16073		0.945355	1.9235	1.02732		34.53	9.99	0.072	2.712	1.827	0.666	13.671	9.15	224.88		28.02		1420.33	519.54	201.92	219.28	203.18	12.19	61.64	58.94	42	137.33	13.82		1.55174	2.64512	0.966681	1.14561	0.395706	0.598394	0.444849
F2	6	59.2	1110	45.8367	21.4449	2.13742		0.486339	2.17486	1.30601		34.38	9.32	0.284	3.776	1.98	1.41	13.668	13.44	239.18	0.78	5.46		871.19	536.02	244.86	186.07	166.73	12.91	67.46	49.66	55.88	119.92	9.64		0.847071	1.87038	1.05783	1.4703	0.795996	0.579347	0.734443
F3	6	56.4	1094	47.2959	21.1755	2.23352		0.164021	1.30688	1.6455		40.7	11.51	0.566	3.507	1.922	1.159	11.376	12.96	214.6	0.65	15.05		645.28	556.34	224.2	168.45	228.93	10.59	57.85	48.64	31.91	139.13	10.08		0.986613	2.67895	0.843491	1.12463	1.44811	2.48659	1.20697
F4	6	53.9	1102.22	45.6905	20.5758	2.2206		0.854271	1.70352	1.45729		40.32	12.5	0.362	3.51	2.672	0.961	11.935	13.84		0.48	23.01		963.64	704.61	238.65	138.84	268.85	19.75	64.58	53.75	41.02	185.16	10.01		2.99777	2.1386	1.74647	2.90347	0.77423	1.38751	2.25749
F5	6	51.4	1092.5	46.2469	21.2469	2.17664		1.41398	2.29032	1.91935		35.66	10.95	0.37	2.958	1.731	1.04	13.34	8.36	227.68	0.55	12.39		910.12	612.61	233.46	158.03	193.95	11.02	54.65	50.96	50.98	165.68	8.73		1.28987	2.1386	2.51016	2.22085	0.630325	0.745269	1.57795
F6	6	55.5	1157	50.2796	22.4551	2.23912		0.552632	1.28421	0.742105		31.17	10.88	0.253	3.52	2.089	0.762	12.198	13.51	38.43	0.58	9.42		671	733.28	273.96	209.6	209.57	22.12	50.87	49.54	38.08	171.98	8.55		4.0809	4.14585	4.66791	1.68698	0.456125	0.741833	1.21256
G1	7	55.5	1225	53.4388	23.8673	2.23899		0.163043	2.08696	0.63587		21.47	11.94	0.28	3.566	2.118	1.174	13.504	12.24	245.64		43		1369.59	523.39	185.44	156.83	265.84	10.56	49.52	48.19	57.86	114.9	11.04		4.64997	1.89212	3.31217	3.0868	1.11535	3.31153	1.9927
G2	7	59	1179	49.5755	22.8571	2.16893		1.40306	2.48469	0.969388		34.42	10.42	0.19	2.432	1.6	0.576	13.614	10.2	228.64	0.26	25.22		988.66	531.52	225.83	129.99	203.54	22.46	51.28	46.68	56.52	174.1	10.51		1.39206	1.28046	0.883383	1.22641	0.955393	0.68976	0.496451
G3	7	56.2	1140	45.3481	21.2585	2.13317		0.0773481	1.42541	0.823204		32.21	10.57	0.199	3.395	2.045	0.565	7.973	7.19	245.43	0.633	10.72		889.26	704.18	198.87	138.2	215.69	20.81	50.44	60.08	29.24	176.09	8.55		5.71158	2.59668	4.64103	2.95422	1.00521		1.51193
G4	7	54	1180.56	49.7684	22.6058	2.20158		1.16923	2.26154	0.882051		30.22	10.12	0.174	3.556	2.216	0.912	13.132	13.3	229.9	0.04	12.76		896.91	606.83	272.84	214.86	277.71	17.58	54.24	59.44	58.61	165.17	13.2
G5	7	51.4	1165.56	47.5978	22.3133	2.13315		0.513228	2.59259	1.13757		38.35	11.18	0.48	3.318	2.112	0.97	12.876	16.22	239.25	0.61	25.82		1437.01	632.08	249.85		202.99	17.11	48.06	60.65	59.96	149.16	10.78
G6	7	55.4	1324.5	55.6898	25.9	2.15019		0.545918	1.43878	0.806122		35.89	10.97	0.095	3.46	2.609	0.628	14.907	15.47	199.57	0.33	12.69		908.73	534.3	270.71	114.21	182.26	22.71	61.19	58.45	31.77	164.4	12.91
